# Supplementary material for: Proteome signatures reveal homeostatic and adaptive oxidative responses by a putative co-chaperone, Wos2, to influence fungal virulence determinants in cryptococcosis
Source: Microbiol Spectr. 2024 Jul 2;12(8):e00152-24. doi: 10.1128/spectrum.00152-24 (PMC11302251; doi:10.1128/spectrum.00152-24)
Supplement: Table S1 — Significant different proteins identified in cellular proteome. [file spectrum.00152-24-s0005.xlsx]

## Sheet: YPD WT_vs_dWOS
S1 Table. Significant different proteins identified in cellular proteome analysis of WT and wos2Δ strains grown in YPD and LIM conditions.
Uniprot Protein IDs	Gene name	Protein name	Sequence coverage [%]	Mol. weight [kDa]	(-)log10 p-value	Difference (log2)
J9VN86	CNAG_07558	CS domain-containing protein	25.9	24.905	5.8166	7.69002
J9VT71	CNAG_03394	Peroxin 11C	12.4	34.612	1.56232	4.81739
J9VJ87	CNAG_03966	Uncharacterized protein	3.2	127.15	4.04827	2.76117
J9VH55	CNAG_00575	Catalase	33.7	77.483	2.99053	2.49274
J9VMS5	CNAG_01387	Uncharacterized protein	6.8	34.008	3.52802	2.38833
J9VK61	CNAG_00848	LEA domain protein	41.3	102.89	2.61285	2.37077
J9VDQ8	CNAG_00264	Nuclease I (Nuclease I, variant)	12.5	43.893	3.81826	2.25363
J9W0P9	CNAG_04585	Uncharacterized protein	52.4	8.6705	3.32866	2.1428
J9VV20	CNAG_07020	GST C-terminal domain-containing protein	10.4	46.016	4.60246	-2.12604
J9VUZ4	CNAG_04522	Phospholipid/glycerol acyltransferase domain-containing protein	16.3	42.625	3.03918	-2.90638
List of significantly different fungal proteins identified in the cellular proteome of C. neoformans WT and wos2Δ strains grown in enriched (YPD) and infection-mimicking (LIM) conditions. Statistical analysis (-log10 P-value reported): Student’s t test, P < 0.05; FDR = 0.05; S0 = 1. “Difference” represents the difference in normalized LFQ intensities (log2) for WT versus wos2Δ samples.

## Sheet: LIM WT_vs_dWOS
Uniprot Protein IDs	Gene name	Protein name	Sequence coverage [%]	Mol. weight [kDa]	(-)log10 p-value	Difference (log2)
J9VJX0	CNAG_07509	Xaa-Pro aminopeptidase	16.9	58.413	3.96222	5.35776
J9VIC5	CNAG_02769	Membrane insertase YidC/Oxa/ALB C-terminal domain-containing protein	13	50.909	1.95407	4.8177
T2BP63	CNAG_05747	Vacuolar protein sorting-associated protein VTA1, variant 2	13.4	53.818	1.66578	4.06852
J9VVZ5	CNAG_03572	Opsin 1	16.5	35.481	2.57144	3.97324
J9VHY8	CNAG_00092	Mitochondrial pyruvate carrier	39.3	12.621	2.09095	3.39033
J9VK61	CNAG_00848	LEA domain protein	41.3	102.89	1.96345	3.11869
J9VS47	CNAG_05267	NADH dehydrogenase (Ubiquinone) Fe-S protein 5	48.4	10.59	1.80631	3.02288
J9VGU8	CNAG_03873	SMP domain-containing protein	21.2	20.012	1.91622	2.8618
J9VLJ8	CNAG_03944	Chaperone regulator	50.9	44.157	2.5162	-2.33151
J9VVA3	CNAG_03303	40S ribosomal protein S27	45.8	8.9695	2.82742	-2.356
J9VDZ5	CNAG_00122	alpha-amylase (EC 3.2.1.1)	4.1	60.856	2.45119	-2.38943
J9VTX2	MRI1	Methylthioribose-1-phosphate isomerase (M1Pi) (MTR-1-P isomerase) (EC 5.3.1.23) (S-methyl-5-thioribose-1-phosphate isomerase) (Translation initiation factor eIF-2B subunit alpha/beta/delta-like protein)	32.6	42.325	2.97154	-2.40061
J9VLI0	CNAG_03924	Nit protein 1	9	38.893	3.08313	-2.42757
J9VDQ8	CNAG_00264	Nuclease I (Nuclease I, variant)	12.5	43.893	2.47242	-2.45025
J9VR76	CNAG_04209	Voltage-gated potassium channel protein beta-2 subunit	54.6	40.238	2.96152	-2.48042
T2BMH4	CNAG_00979	Copper transport protein	21.8	21.507	2.40869	-2.558
J9VY44	CNAG_06112	Carbamoyl-phosphate synthase arginine-specific large chain	47.1	127.25	2.58812	-2.5694
J9VTH3	CNAG_04659	Pyruvate decarboxylase	45.1	67.607	2.31584	-2.57867
J9W4B8	CNAG_05664	Branched-chain-amino-acid transaminase	36.2	42.747	2.5199	-2.59579
J9VS15	CNAG_05886	Ubiquitin-conjugating enzyme E2	35.8	16.901	2.94736	-2.61115
J9VSI8	CNAG_02239	26S protease regulatory subunit 4	47.7	48.366	2.22693	-2.63024
J9VIB7	CNAG_03646	1-(5-phosphoribosyl)-5-[(5-phosphoribosylamino)methylideneamino] imidazole-4-carboxamide isomerase (EC 5.3.1.16) (5-proFAR isomerase) (Phosphoribosylformimino-5-aminoimidazole carboxamide ribotide isomerase)	36.5	28.793	2.09995	-2.64029
J9VP67	CNAG_05725	Ketol-acid reductoisomerase, mitochondrial (EC 1.1.1.86) (Acetohydroxy-acid reductoisomerase) (Alpha-keto-beta-hydroxylacyl reductoisomerase)	60.1	44.34	2.39653	-2.67217
J9VTU9	CNAG_04110	Glutathione S-transferase	23.5	33.887	2.17591	-2.6785
J9VGP6	CNAG_04062	Ribosome biogenesis protein ENP2	20.4	84.994	4.05465	-2.69831
J9VU63	CNAG_04194	Protein transporter SEC13	50	35.978	1.97803	-2.7096
J9VGR3	CNAG_04082	proline--tRNA ligase (EC 6.1.1.15) (Prolyl-tRNA synthetase)	65.8	82.729	2.71881	-2.72072
T2BNA6	CNAG_07998	CCHC-type domain-containing protein	11	55.975	3.21284	-2.74638
J9VPE0	CNAG_03127	Small subunit ribosomal protein S23	40.7	16.019	1.94352	-2.77867
J9VIY0	CNAG_06917	Thiol-specific antioxidant protein 3	71.7	25.916	2.06804	-2.77911
J9VML6	CNAG_02091	Nucleosome assembly protein 1-like 1	36.3	45.055	2.94097	-2.78635
J9VZV3	CNAG_05544	Integral membrane protein	10.5	18.979	4.53371	-2.79755
J9VV01	CNAG_02292	Superoxide dismutase 1 copper chaperone	69.1	31.553	1.92646	-2.84122
J9VZJ8	CNAG_01893	Glutathione S-transferase Gst3	59.2	41.173	2.07604	-2.85274
J9VQN1	CNAG_01257	Aldo-keto reductase	46.4	35.177	2.09231	-2.86215
J9VHR0	CNAG_00770	DNA mismatch repair protein MSH2	16.8	108.02	1.92714	-2.87417
O13465	URE1	Urease (EC 3.5.1.5) (Urea amidohydrolase)	34	90.474	2.87137	-2.89224
J9VMK4	CNAG_07409	DNA-directed RNA polymerase (EC 2.7.7.6)	21.3	146.25	2.12246	-2.89827
J9W0X0	CNAG_06376	E3 ubiquitin-protein ligase PEP5 (EC 2.3.2.27)	6.7	118.63	3.6626	-2.93839
J9VXH9	CNAG_03159	Cytoplasmic protein	41.9	22.068	2.802	-2.94436
J9VNP9	CNAG_03819	Sterol 24-C-methyltransferase	23.9	38.517	2.2617	-2.95625
J9W1D7	CNAG_05387	Galactose transporter	8.2	60.072	2.82702	-2.97831
J9VH48	CNAG_03983	Oxidoreductase	66.5	35.69	2.39967	-2.9845
J9VXT2	CNAG_05647	Uncharacterized protein	48.4	13.657	2.17334	-2.99369
J9VRT3	CNAG_04467	Succinate-semialdehyde dehydrogenase (EC 1.2.1.16)	42.8	53.709	4.2011	-2.99903
J9VTH9	CNAG_01557	Calmodulin	67.1	16.769	2.09161	-3.0047
J9VTC9	CNAG_04715	Dolichyl-diphosphooligosaccharide--protein glycosyltransferase subunit 1	40.6	52.998	2.0529	-3.0053
J9VM09	CNAG_02545	inorganic diphosphatase (EC 3.6.1.1)	71.8	35.294	2.67406	-3.02391
J9VPI7	CNAG_05252	Chaperone regulator	30.4	40.656	3.03718	-3.02952
J9VRS0	CNAG_04206	CENP-V/GFA domain-containing protein	44.7	19.058	2.28053	-3.03221
J9VT96	CNAG_01224	Large subunit ribosomal protein L18-A	51.1	21.35	1.94	-3.04329
J9VG26	CNAG_06747	Histone H2A	39.7	13.914	1.7373	-3.04987
J9VIR0	CNAG_07808	alanine--glyoxylate transaminase (EC 2.6.1.44)	47.6	40.571	1.8069	-3.06488
T2BNJ3	CNAG_01820	Pyruvate kinase (EC 2.7.1.40)	73.9	57.146	1.91956	-3.06526
J9VYL3	CNAG_01539	Inositol-3-phosphate synthase (MIP synthase) (EC 5.5.1.4) (Myo-inositol 1-phosphate synthase) (IPS) (MI-1-P synthase)	56.5	61.382	2.84439	-3.06788
J9VTJ6	CNAG_01106	V-type proton ATPase subunit a	19.3	95.971	2.41242	-3.08487
J9VW63	CNAG_06630	Mitochondrial import inner membrane translocase subunit TIM44	51.3	51.107	1.97484	-3.08572
J9VLU5	CNAG_00897	Glucosidase	14.8	68.719	3.97982	-3.09118
J9VZ27	CNAG_04248	ubiquitinyl hydrolase 1 (EC 3.4.19.12)	38.5	37.587	2.86815	-3.09463
T2BMN6	CNAG_07651	ATP-dependent RNA helicase (EC 3.6.4.13)	5.9	51.869	2.07161	-3.10698
J9VMZ0	CNAG_06745	Histone H3	52.9	15.632	2.87615	-3.12005
J9VZ34	CNAG_04260	Translation initiation factor eIF-2B subunit gamma	30.2	59.5	5.26108	-3.13971
J9VS53	CNAG_04362	ATP-dependent RNA helicase DBP5	38.6	59.503	2.06496	-3.14705
J9VQK4	CNAG_02118	Uncharacterized protein	8.9	41.347	1.80988	-3.17192
J9VEQ8	CNAG_00702	Glycosyltransferase family 61 protein	25	53.226	1.71018	-3.17237
J9VN06	CNAG_07427	CK1/CK1/CK1-D protein kinase	34.1	38.051	2.19202	-3.21211
J9VJ06	CNAG_00447	CCT-beta	65	56.46	3.4868	-3.23008
J9VQM9	CNAG_03347	ATP-dependent Clp protease ATP-binding subunit ClpB	42.7	92.244	2.25932	-3.2337
J9VMN2	CNAG_02331	Small subunit ribosomal protein S9	48.2	22.238	2.51765	-3.24108
J9VQ84	CNAG_01364	guanylate kinase (EC 2.7.4.8)	46.5	24.073	1.88457	-3.31837
J9VRY3	CNAG_05852	Heme oxygenase 2	30.1	39.534	1.95285	-3.31879
J9W0I8	CNAG_04657	Short-chain dehydrogenase	46.3	27.565	3.44342	-3.3375
J9VZC5	CNAG_05379	Regucalcin	38.5	34.561	1.73149	-3.34568
J9VKI2	CNAG_00067	Protein translocase SEC61 complex gamma subunit	58.6	7.7241	2.44915	-3.35306
J9VR92	CNAG_04230	Hydroxyethylthiazole kinase	42.8	57.111	2.82002	-3.36543
T2BQA2	CNAG_00319	ER to Golgi transport-related protein	36.2	29.39	1.85927	-3.41767
J9VU26	CNAG_04156	homoserine kinase (EC 2.7.1.39)	46.2	38.161	3.27314	-3.43288
J9W0H5	CNAG_06216	Uncharacterized protein	19	29.674	2.36934	-3.44256
T2BPK9	CNAG_04465	Small nuclear ribonucleoprotein, variant	29.2	45.839	2.87431	-3.45287
J9VNE3	CNAG_06690	Uncharacterized protein	14.7	74.915	3.5691	-3.47863
J9VVZ9	CNAG_03577	60S acidic ribosomal protein P0	61.5	33.424	2.6361	-3.48341
J9VWV7	CNAG_05885	Uncharacterized protein	2.7	73.893	1.67091	-3.51108
J9VPG5	CNAG_03146	Alpha-amylase	32.1	63.99	1.71771	-3.51357
J9VYP1	RPS0	Small ribosomal subunit protein uS2	49	31.485	1.6862	-3.57315
J9VN83	CNAG_07554	Capsular associated protein	30.2	73.106	1.52719	-3.58159
J9VQ10	CNAG_02901	U6 snRNA-associated Sm-like protein LSm4	31.3	15.469	1.69075	-3.60008
J9VGM7	CNAG_00356	Survival factor 1	37.5	46.101	2.54864	-3.62187
J9VW70	CNAG_06640	Carboxypeptidase (EC 3.4.16.-)	9.5	59.24	1.95625	-3.63877
J9VM98	CNAG_00686	Mitochondrial outer membrane protein OM14 C-terminal domain-containing protein	18.5	30.485	1.56566	-3.67658
J9VSB4	CNAG_05980	Large subunit ribosomal protein L7/L12	52	18.932	2.5588	-3.69573
J9VEH7	CNAG_00270	Mitochondrial pyruvate carrier	28.5	14.754	1.53149	-3.71051
J9VZI7	CNAG_04445	40S ribosomal protein S7	55.8	22.447	1.73201	-3.71778
J9VPC3	CNAG_04040	AGC/RSK protein kinase (AGC/RSK protein kinase, variant)	6	100.3	1.95332	-3.74004
J9VJ71	CNAG_05232	Large subunit ribosomal protein L8	49.4	27.457	3.99958	-3.74375
T2BPD8	CNAG_03153	Sec14 cytosolic factor, variant	53.3	25.931	2.25907	-3.77177
J9VML7	CNAG_00774	Phosphoglycerate dehydrogenase	59.6	55.419	1.42102	-3.79804
J9VSY8	CNAG_02084	(2E,6E)-farnesyl diphosphate synthase (EC 2.5.1.1) (EC 2.5.1.10) (Dimethylallyltranstransferase) (Farnesyl diphosphate synthase) (Geranyltranstransferase)	37.7	42.9	1.80342	-3.80056
J9VV04	CNAG_07778	Translation initiation factor 2 subunit 1	60.3	33.775	1.62666	-3.80228
J9VS61	CNAG_05932	Peptidyl-prolyl cis-trans isomerase D	74.4	40.99	1.51308	-3.80404
J9VWX1	CNAG_05900	glycine--tRNA ligase (EC 6.1.1.14) (Diadenosine tetraphosphate synthetase)	34.9	78.353	3.05957	-3.81198
J9VFP6	CNAG_00753	Uncharacterized protein	4.6	100.33	1.68302	-3.81245
J9VQU1	CNAG_03409	Osomolarity two-component system, response regulator SKN7	2.9	113.1	1.73756	-3.82347
J9VGA5	CNAG_03892	Chaperonin GroES	71.4	11.25	2.95641	-3.82942
J9VWJ9	CNAG_04232	Uncharacterized protein	19.3	15.709	3.45268	-3.83135
J9VJV8	CNAG_01391	Hsp90 chaperone protein kinase-targeting subunit	38.3	57.076	3.27574	-3.85276
J9W447	CNAG_05573	Cytochrome c oxidase assembly protein subunit 17	65.2	9.4766	3.68069	-3.85956
J9VEI4	CNAG_00280	Complement component 1 Q subcomponent-binding protein, mitochondrial	38.2	28.82	3.86727	-3.8631
J9VXL7	CNAG_03198	40S ribosomal protein S8	51	23.803	2.35168	-3.90511
J9W3S6	CNAG_05437	Nascent polypeptide-associated complex subunit beta	74.3	18.645	4.34297	-3.92607
J9VT41	CNAG_04588	Zn(2)-C6 fungal-type domain-containing protein	10.8	66.403	1.86099	-3.98222
J9VRC7	CNAG_06967	Phytase	13.9	70.829	1.55775	-4.02155
J9VUX3	CNAG_06049	GTP-binding protein ryh1	36.2	23.156	4.78042	-4.02261
J9VWI5	CNAG_05409	Replication factor C subunit 2/4	21.5	39.928	2.23571	-4.03056
J9VJH9	CNAG_00641	Transcription elongation factor SPT5	29.9	123.9	1.44163	-4.17741
J9VNI8	CNAG_07669	Sorting nexin-3	31.8	28.209	3.5369	-4.20875
T2BPJ4	CNAG_04219	Lactoylglutathione lyase (EC 4.4.1.5) (Glyoxalase I)	39.6	21.18	3.00415	-4.21776
J9VS07	CNAG_04312	Mannose-6-phosphate isomerase (EC 5.3.1.8)	38.7	47.74	2.07092	-4.23003
J9VU28	CNAG_05800	Large subunit ribosomal protein L33-b	48.6	11.842	2.76519	-4.32552
J9VUE0	CNAG_05909	Cytochrome c1, heme protein, mitochondrial	60.2	34.991	3.45697	-4.35673
J9VJY5	CNAG_01361	Importin subunit alpha	33.2	58.72	2.43614	-4.3818
J9VL79	CNAG_03853	Small COPII coat GTPase SAR1 (Small COPII coat GTPase sar1)	55.6	21.381	2.45543	-4.41105
J9VI51	CNAG_02575	RAB small monomeric GTPase	55.8	23.277	1.6338	-4.49138
J9VUG0	CNAG_05935	Uridylate kinase (UK) (EC 2.7.4.14) (ATP:UMP phosphotransferase) (Deoxycytidylate kinase) (CK) (dCMP kinase) (Uridine monophosphate kinase) (UMP kinase) (UMPK)	61.4	30.744	2.68367	-4.54879
J9VTA9	CNAG_01486	Ribosomal protein L15	42.8	23.644	1.6569	-4.59193
J9VQI1	CNAG_02144	Ribosomal protein	47.8	25.52	2.6907	-4.60143
J9VZQ9	CNAG_04531	Enoyl-CoA hydratase	37.5	30.378	3.90786	-4.61323
J9VRN5	CNAG_04401	Alpha-soluble NSF attachment protein	68.1	32.239	3.96337	-4.6588
J9VI08	CNAG_06779	Small nuclear ribonucleoprotein Sm D1 (snRNP core protein D1)	55	13.835	3.07135	-4.73673
J9VM51	CNAG_05246	ADF-H domain-containing protein	40.3	15.553	1.54615	-4.78122
J9VHR1	CNAG_00016	U6 snRNA-associated Sm-like protein LSm5	86.9	9.1335	1.29901	-4.83795
J9VID8	CNAG_02754	40S ribosomal protein S12	35.8	15.977	2.81106	-4.88519
J9VK98	CNAG_06811	Large subunit ribosomal protein L22e	47.6	14.167	3.51214	-4.89106
J9VWG3	CNAG_04192	phosphoribosylformylglycinamidine synthase (EC 6.3.5.3) (Formylglycinamide ribonucleotide amidotransferase) (Formylglycinamide ribotide amidotransferase)	47.6	145.8	4.83068	-4.8977
J9VP99	CNAG_05134	Ornithine aminotransferase (EC 2.6.1.13)	43.4	49.599	4.80796	-4.92135
J9W1Y7	CNAG_05596	Nuclear transport factor 2 (NTF-2)	30.6	13.869	4.6286	-5.00595
J9VS16	CNAG_07782	Oxidoreductase	22	44.847	1.94983	-5.02688
J9VRU3	CNAG_07771	Peptidase	16.3	85.656	3.99878	-5.12216
J9W3X8	CNAG_05465	Guanine nucleotide-binding protein subunit beta-like protein	67.8	34.452	2.07452	-5.40121
J9VR65	CNAG_04195	O-methyltransferase	52.8	33.427	5.63816	-5.56511
J9W0A4	CNAG_04772	RRM domain-containing protein	18.4	55.723	1.91874	-5.80255
J9VWC6	CNAG_06316	Glycine cleavage system H protein	29.1	16.855	6.26492	-6.8886
J9VUB8	CNAG_01653	Cytokine inducing-glycoprotein	18.5	29.568	5.01798	-8.44912
