# Supplementary material for: Proteome signatures reveal homeostatic and adaptive oxidative responses by a putative co-chaperone, Wos2, to influence fungal virulence determinants in cryptococcosis
Source: Microbiol Spectr. 2024 Jul 2;12(8):e00152-24. doi: 10.1128/spectrum.00152-24 (PMC11302251; doi:10.1128/spectrum.00152-24)
Supplement: Table S2 — Significant different proteins identified in secretome. [file spectrum.00152-24-s0006.xlsx]

## Sheet: S.LIM WT_vs_dWOS
S2 Table. Significant different proteins identified in secretome analysis of WT and wos2Δ strains grown in LIM conditions.
Uniprot Protein IDs	Gene name	Protein name	Sequence coverage [%]	Mol. weight [kDa]	(-)log10 p-value	Difference
J9VK64	CNAG_02860	Endo-1,3(4)-beta-glucanase	2.4	48.636	1.14869	2.93473
J9VLI9	CNAG_00417	Elongation factor 1-gamma	11	46.763	1.42288	2.23038
J9VLJ9	CNAG_01019	Superoxide dismutase [Cu-Zn] (EC 1.15.1.1) (CnSOD1)	19.5	16.148	1.83465	1.36268
J9VML6	CNAG_02091	Nucleosome assembly protein 1-like 1	3	45.055	2.29329	1.26525
J9VQ69	CNAG_02843	RRM domain-containing protein	6.9	30.413	2.97934	1.04012
J9VV89	CNAG_01984	Transaldolase (EC 2.2.1.2)	17.6	35.294	1.37492	-1.41834
J9VR76	CNAG_04209	Voltage-gated potassium channel protein beta-2 subunit	5.1	40.238	3.02296	-2.07216
List of significantly different fungal proteins identified in the secretome of C. neoformans WT and wos2Δ strains grown in infection-mimicking (LIM) conditions. Statistical analysis (-log10 P-value reported): Student’s t test, P < 0.05; FDR = 0.05; S0 = 1. “Difference” represents the difference in normalized LFQ intensities (log2) for WT versus wos2Δ samples.
