# Supplementary material for: Proteome signatures reveal homeostatic and adaptive oxidative responses by a putative co-chaperone, Wos2, to influence fungal virulence determinants in cryptococcosis
Source: Microbiol Spectr. 2024 Jul 2;12(8):e00152-24. doi: 10.1128/spectrum.00152-24 (PMC11302251; doi:10.1128/spectrum.00152-24)
Supplement: Table S3 — Strains, plasmids, and primers used in this study. [file spectrum.00152-24-s0007.xlsx]

## Sheet: Sheet1
S3 Table. Strains, plasmids, and primers used in this study.
Strain	Genotype	Background	Description	Primer Sequence (5'-3')	Plasmids and templates
wos2Δ	wos2::NAT	H99	Genetic deletion of wos2 from H99 background,.	Refer to Ball et al., [3].
wos2Δ::WOS2 (wos2 restored via plasmid)	wos2-4x FLAG::HYG-pHP1	wos2Δ	Restored wos2 within pHP1 in wos2Δ for in vitro complementation assays.	Refer to Ball et al., [3].
wos2Δ::WOS2 (wos2 restored to genome)	wos2-1xFLAG::HYG	wos2Δ	Genomically restored wos2 within wos2Δ for in vivo complementation assays.
			HYG_F	GCATGCAGGATTCGAGTG	pSDMA58
			HYG_R	GGAGCCATGAAGATCCTGA	pSDMA58
			SHWos_Gib_1F	attgggtaccgggccccccctcgagTCACTCTTGCCCCACACCAA	H99 gDNA
			SHWos_FLAG_1R	CTTATCGTCATCGTCTTTGTAGTCCTCGACATCGTCAAGCTGGT	H99 gDNA
			SHWos_FLAG_2F	GACTACAAAGACGATGACGATAAGTAAACACTAGTCGGATGTTTATAGT	H99 gDNA
			SHWos_Gib_2R	gctggagctccaccgcggtggcggccgcGAGCAATGTCGATTTACCTGATC	H99 gDNA
			pS58_GibWosGI_4R	gctggagctccaccgcggtggcggccgcGGGGGAGGCAATCTTTTGT	H99 gDNA
			Wos_GI_1F	TCACTCTTGCCCCACACC	Wos2-FLAG-pSDMA58
			Wos_GI_2R	CACTCGAATCCTGCATGCGAGCAATGTCGATTTACCTGATC	Wos2-FLAG-pSDMA58
			Wos_GI_3F	TCAGGATCTTCATGGCTCCAAATGTATGGCCGAATTGAACC	Wos2-FLAG-pSDMA58
			Wos_GI_4R	GGGGGAGGCAATCTTTTGT	Wos2-FLAG-pSDMA58
			P13_HYGR	GCTCCATACAAGCCAACCAC	Wos2-FLAG-pSDMA58
			P14_HYGF	CGGAAGTGCTTGACATTGG	Wos2-FLAG-pSDMA58
			Wos_GI_Lout_F	AATCTGAACCGAAATGCGTC	wos2Δ::WOS2 gDNA
			SCRNF	GAGGCGAAGTTATAGTTTGTAGGC	H99 & wos2Δ::WOS2 gDNA
			SCRNR	GCCCGAGTCTCTCTTTATTGTAAG	H99 & wos2Δ::WOS2 gDNA
